# Supplementary material for: Using Machine Learning to Create Prognostic Systems for Primary Prostate Cancer
Source: Diagnostics (Basel). 2025 Sep 26;15(19):2462. doi: 10.3390/diagnostics15192462 (PMC12523577; doi:10.3390/diagnostics15192462)
Supplement: Supplementary file 1 [file diagnostics-15-02462-s001.zip]

Archive with 1 entries (1 files):
- diagnostics-3807949-supplementary.pdf
